# Supplementary material for: Factors Involved in Host Resilience to Enteric Infections in Pigs: Current Knowledge in Genetic, Immune, and Microbiota Determinants of Infection Resistance
Source: Genes (Basel). 2026 Jan 6;17(1):67. doi: 10.3390/genes17010067 (PMC12840623; doi:10.3390/genes17010067)
Supplement: Supplementary file 1 [file genes-17-00067-s001.zip]

Archive with 1 entries (1 files):
- genes-4043025-supplementary.pdf
